# Supplementary material for: Towards High Capacitive Performance of Chemically Deposited β-Ni(OH)2 Nanolamellae Electrode Films
Source: Micromachines (Basel). 2023 Aug 20;14(8):1644. doi: 10.3390/mi14081644 (PMC10456634; doi:10.3390/mi14081644)
Supplement: Supplementary file 1 [file micromachines-14-01644-s001.zip]

Archive with 1 entries (1 files):
- micromachines-2538891-supplementary.pdf
